# Supplementary material for: DNA methylation-mediated memory of obesity in CD4 T lymphocytes perpetuates immune dysregulation
Source: EMBO Rep. 2026 Apr 27;27(11):3120–52. doi: 10.1038/s44319-026-00765-w (PMC13260840; doi:10.1038/s44319-026-00765-w)
Supplement: Supplementary file 2 — Source data Fig. 1 [file 44319_2026_765_MOESM2_ESM.zip]

Archive with 14 entries (9 files):
- EMBOR-2025-61918V1-T_SourceDataFile_Figure 1/
- EMBOR-2025-61918V1-T_SourceDataFile_Figure 1/1B/
- EMBOR-2025-61918V1-T_SourceDataFile_Figure 1/1B/EMBOR-2025-61918V1T_SourceDataFile_Figure 1B_Left_EM.xlsx
- EMBOR-2025-61918V1-T_SourceDataFile_Figure 1/1B/EMBOR-2025-61918V1T_SourceDataFile_Figure 1B_MiddleCD44LFA.xlsx
- EMBOR-2025-61918V1-T_SourceDataFile_Figure 1/1B/EMBOR-2025-61918V1T_SourceDataFile_Figure 1B_RightCD44CXCR3.xlsx
- EMBOR-2025-61918V1-T_SourceDataFile_Figure 1/1B/Thumbs.db
- EMBOR-2025-61918V1-T_SourceDataFile_Figure 1/1C/
- EMBOR-2025-61918V1-T_SourceDataFile_Figure 1/1C/EMBOR-2025-61918V1-T_SourceDataFile_Figure1C.xlsx
- EMBOR-2025-61918V1-T_SourceDataFile_Figure 1/1D/
- EMBOR-2025-61918V1-T_SourceDataFile_Figure 1/1D/EMBOR-2025-61918V1-T_SourceDataFile_Figure1D_bottomCD44CXCR3.xlsx
- EMBOR-2025-61918V1-T_SourceDataFile_Figure 1/1D/EMBOR-2025-61918V1-T_SourceDataFile_Figure1D_upperLeftEM.xlsx
- EMBOR-2025-61918V1-T_SourceDataFile_Figure 1/1D/EMBOR-2025-61918V1-T_SourceDataFile_Figure1D_upperRightCD44LFA.xlsx
- EMBOR-2025-61918V1-T_SourceDataFile_Figure 1/1E/
- EMBOR-2025-61918V1-T_SourceDataFile_Figure 1/1E/Figure 1E_heatmap.csv
