# Supplementary material for: DNA methylation-mediated memory of obesity in CD4 T lymphocytes perpetuates immune dysregulation
Source: EMBO Rep. 2026 Apr 27;27(11):3120–52. doi: 10.1038/s44319-026-00765-w (PMC13260840; doi:10.1038/s44319-026-00765-w)
Supplement: Supplementary file 2 — Source data Fig. 1 [file 44319_2026_765_MOESM2_ESM.zip › EMBOR-2025-61918V1-T_SourceDataFile_Figure 1/1B/EMBOR-2025-61918V1T_SourceDataFile_Figure 1B_Left_EM.xlsx]

## Sheet: Figure 1B Left EM
HFD	CD	HFD RE
1372400	919820	1491420
1672000	901280	1744640
2083620	497900	2394000
1974900	497350	1250500
1924000	512200	1268800
1820000	204120	1412450
428800	225600	513000
577200	277440	590720
1165080	640240	520960
441000	433200	821600
1145400	610000
