# Supplementary material for: DNA methylation-mediated memory of obesity in CD4 T lymphocytes perpetuates immune dysregulation
Source: EMBO Rep. 2026 Apr 27;27(11):3120–52. doi: 10.1038/s44319-026-00765-w (PMC13260840; doi:10.1038/s44319-026-00765-w)
Supplement: Supplementary file 2 — Source data Fig. 1 [file 44319_2026_765_MOESM2_ESM.zip › EMBOR-2025-61918V1-T_SourceDataFile_Figure 1/1B/EMBOR-2025-61918V1T_SourceDataFile_Figure 1B_MiddleCD44LFA.xlsx]

## Sheet: Figure 1B middle CD44 LFA 
HFD	CD	HFD RE
1874640	1288200	2444160
2370060	1113500	2584480
3012240	562900	3336000
2449050	523450	1512800
2506400	510900	1375550
2464000	451080	1725150
982400	460800	934200
929500	547200	1329120
2181240	1004880	719280
866880	756960	1336400
2078320	932000
