# Supplementary material for: DNA methylation-mediated memory of obesity in CD4 T lymphocytes perpetuates immune dysregulation
Source: EMBO Rep. 2026 Apr 27;27(11):3120–52. doi: 10.1038/s44319-026-00765-w (PMC13260840; doi:10.1038/s44319-026-00765-w)
Supplement: Supplementary file 2 — Source data Fig. 1 [file 44319_2026_765_MOESM2_ESM.zip › EMBOR-2025-61918V1-T_SourceDataFile_Figure 1/1B/EMBOR-2025-61918V1T_SourceDataFile_Figure 1B_RightCD44CXCR3.xlsx]

## Sheet: Figure 1B_Right CD44 CXCR3
HFD	CD	HFD RE
905200	655400	1137660
1308340	390380	1248160
1584660	422500	1740000
1953150	340750	1134600
1991600	435500	1040050
1872500	209160	1486650
457600	199680	415800
279500	277440	634400
992800	504560	298960
491400	357200	767000
906360	428000
