# Supplementary material for: DNA methylation-mediated memory of obesity in CD4 T lymphocytes perpetuates immune dysregulation
Source: EMBO Rep. 2026 Apr 27;27(11):3120–52. doi: 10.1038/s44319-026-00765-w (PMC13260840; doi:10.1038/s44319-026-00765-w)
Supplement: Supplementary file 2 — Source data Fig. 1 [file 44319_2026_765_MOESM2_ESM.zip › EMBOR-2025-61918V1-T_SourceDataFile_Figure 1/1C/EMBOR-2025-61918V1-T_SourceDataFile_Figure1C.xlsx]

## Sheet: Sheet1
HFD	CD	HFD_RE
1.01	2.43	0.98
1.34	1.9	0.57
1.32	0.87	0.92
1.33	1.27	0.83
0.83	1.66	0.42
0.76		0.6
