# Supplementary material for: DNA methylation-mediated memory of obesity in CD4 T lymphocytes perpetuates immune dysregulation
Source: EMBO Rep. 2026 Apr 27;27(11):3120–52. doi: 10.1038/s44319-026-00765-w (PMC13260840; doi:10.1038/s44319-026-00765-w)
Supplement: Supplementary file 2 — Source data Fig. 1 [file 44319_2026_765_MOESM2_ESM.zip › EMBOR-2025-61918V1-T_SourceDataFile_Figure 1/1D/EMBOR-2025-61918V1-T_SourceDataFile_Figure1D_upperLeftEM.xlsx]

## Sheet: Sheet1
CD	HFD RE
552853	750440
352440	318467
427653	412933
439413	735680
632400	611893
752400	1.18681e+06
