# Supplementary material for: DNA methylation-mediated memory of obesity in CD4 T lymphocytes perpetuates immune dysregulation
Source: EMBO Rep. 2026 Apr 27;27(11):3120–52. doi: 10.1038/s44319-026-00765-w (PMC13260840; doi:10.1038/s44319-026-00765-w)
Supplement: Supplementary file 2 — Source data Fig. 1 [file 44319_2026_765_MOESM2_ESM.zip › EMBOR-2025-61918V1-T_SourceDataFile_Figure 1/1D/EMBOR-2025-61918V1-T_SourceDataFile_Figure1D_upperRightCD44LFA.xlsx]

## Sheet: Sheet1
CD	HFD RE
778667	1115440
519760	434067
503493	568733
622027	1.08629e+06
892800	917840
921120	1.13783e+06
