# Supplementary material for: DNA methylation-mediated memory of obesity in CD4 T lymphocytes perpetuates immune dysregulation
Source: EMBO Rep. 2026 Apr 27;27(11):3120–52. doi: 10.1038/s44319-026-00765-w (PMC13260840; doi:10.1038/s44319-026-00765-w)
Supplement: Supplementary file 2 — Source data Fig. 1 [file 44319_2026_765_MOESM2_ESM.zip › EMBOR-2025-61918V1-T_SourceDataFile_Figure 1/1E/Figure 1E_heatmap.csv]

	20230620_Jen Niven _01_01.RCC	20230620_Jen Niven _01_03.RCC	20230620_Jen Niven _01_04.RCC	20230620_Jen Niven _01_06.RCC	20230620_Jen Niven _01_07.RCC	20230620_Jen Niven _01_08.RCC	20230620_Jen Niven _01_10.RCC	20230620_Jen Niven _01_11.RCC	20230620_Jen Niven _01_12.RCC
Creb1	-1.86199110938926	-0.666719842267613	-0.742906864961568	0.224879229002269	-0.327349197655271	0.522196151941138	1.46140172612243	0.738373067367083	0.652116839840794
Crebbp	-1.79967000335544	-1.15576513019984	-0.566488049753271	0.271247941116667	0.0640763097737065	0.701410711468879	1.31271716028739	0.336979246389937	0.83549181427197
Chuk	-1.9699857697342	-0.550220909832602	-0.901773946962391	0.360950891376694	0.275378410683483	0.670539297777761	1.45305138100784	0.238958242499894	0.423102403183525
H2-DMb2	2.65759291226065	-0.248942122971999	-0.415808619066928	-0.391404647286916	-0.444396009034206	-0.320663207217244	-0.380902536058388	-0.229285529762378	-0.226190240862595
Gtf3c1	-1.84755487038708	-0.967818547741012	-0.510415802724296	0.518054521793658	0.204352782338248	-0.0965145392970237	1.26336531446686	0.248166865038704	1.18836427651194
Atf2	-1.74913139802135	-1.30593282481455	-0.316286111007785	0.196866957816716	0.462330211267612	0.0242240948031143	1.35310654242655	0.384412703473787	0.950409824055908
Pik3cg	-0.771922303439696	-1.92858230839906	-0.589327876472924	0.202364450374447	0.26352156999172	0.224651808596377	1.59688320513888	0.252122272373599	0.750289181836661
Apoe	-0.969065890088058	-1.32710239346053	-0.522133752691164	1.20049193485319	0.0250862462300967	1.73594856920729	-0.392858157094154	0.564284173314888	-0.314650730271561
Itch	-1.79714105263361	-0.585912787823626	-0.996754521376608	1.03201422099882	-0.312421975195615	0.948898208807872	1.06242890554143	0.199708048811223	0.44918095287012
Mapk14	-1.74310645421584	-1.11405285504039	-0.930006697919776	0.841896595687163	0.345173049275565	0.889914739260138	0.976213707471601	0.448603377029107	0.285364538452425
Mrc1	-0.614773441699804	-1.62082633477836	-0.458592912641952	0.125223134606044	-0.193463074932642	1.86638294799137	0.00187690201491607	1.0983920178553	-0.204219238414877
Smad4	-1.27603280200202	-1.16957525845201	-0.965781854337933	0.446340762493921	-0.243740996523512	0.748604302315126	1.70361366711291	0.200015223206049	0.556556956187466
Itk	-1.93750770022544	-0.323273376464967	-1.0890186797721	0.515544018502607	0.38221048064478	0.284572356966461	1.48714323101681	0.439476009313683	0.24085366001816
Il25	2.36351977747848	0.131262234680225	0.623463049221748	-0.160477729436689	-0.524907978260326	-0.589583099842982	-0.341901511615495	-0.990467366756947	-0.510907375468012
Ets1	-1.74516407807187	-0.801939806320673	-0.560916039829853	-0.214711561902118	0.78130644983631	0.700242746715094	1.62271250434394	-0.201189784986057	0.419659570215233
Vegfa	1.57196552703366	1.15577887838974	0.879803895572243	-1.00275275652764	0.393063305819277	-0.824997783809692	-0.705868642541145	-0.778924994470298	-0.688067429466141
Rps6	1.60578219149056	0.107368413585132	1.50674415055634	-0.859463376961949	-0.255446207453919	-0.674219541419353	0.410769934906531	-0.829124361173857	-1.01241120352948
Pecam1	-1.51838320084607	-1.013249818232	-0.747899154498585	0.196584320997534	-0.372897644545199	1.42283636685238	1.25796551829902	0.495917366493182	0.279126245479751
Defb1	0.829997608743002	1.6797934489144	1.0416477602317	-1.11595979215474	0.247195936665878	-0.443374677021591	-0.790024591477595	-0.387758183398564	-1.06151751050249
Tgfbr1	-1.312139917002	-1.20940735541744	-0.810203107287626	-0.0259896732904784	-0.306426646212471	0.377741013746268	1.42654191811575	1.21041196011458	0.649471807233421
Ifngr1	-0.733601850563521	-1.55695278890994	-0.752039324967485	-0.551098888845269	1.00661169802484	1.02466402123676	0.747670400420822	1.18658212949945	-0.37183539589566
Psma2	-1.83332298897052	-0.188471734024467	-1.4877620686332	0.369540416346692	0.722750079875095	0.333951196146442	0.808951801247625	0.360492177179641	0.91387112083269
Il19	0.681117536132764	1.07234201799415	1.95163201230553	-0.242889870337179	-0.624690359377334	-0.539360022462301	-0.754311373130902	-0.576414613374405	-0.967425327750324
Ifi35	-1.65318406887437	-1.21240920601899	-0.686844561614603	0.604951059812018	1.12572539229747	-0.1930783341235	0.896253570651104	0.223212529264366	0.895373618606505
Ikzf1	-1.4201007033889	-0.580560758195786	-1.10336565316931	0.613199365970609	-0.349222194959622	1.04434202787379	1.62113864526574	-0.226482664083894	0.401051934687374
Cxcl9	0.107266205767438	-2.04266151396934	-1.31082567876403	0.241070650544352	0.9900981986265	0.431779236384148	0.37006102294187	0.610755527272666	0.602456351196397
Ccr6	0.200903473285153	-1.22841989230651	-1.88908057539818	-0.517608940095775	0.770873001038864	0.67053464884763	0.402082919330821	0.527628652057632	1.06308671324037
Trem2	2.16761713893077	-0.00797375589009421	1.13606464441878	-0.405793058083016	-0.290967082233863	-0.622056669017561	-0.72834588367686	-0.444655461511818	-0.803889872936343
Mapk1	-1.83838210958306	-0.712132355026011	-0.590531506177741	1.53973683595407	-0.00713075233628604	-0.175090283052725	0.922646857148296	0.16477548717237	0.696107825901098
Icam2	-1.56186366789465	-1.3745871577253	-0.650660280114161	0.35314067963834	0.608125479801933	0.50660644871903	1.3693139663191	-0.0375568589467135	0.78748139020242
Jak1	-1.72795878601623	-1.41424408126195	-0.368365862916238	0.48924491094431	0.532351156708676	0.847761018815292	0.980206657376791	-0.1478554974406	0.808860483789961
Ambp	1.79912799962138	1.3436153445961	0.187607240775452	-0.83808237885489	0.315344953475972	-0.558759023786516	-0.993401419716372	-0.497964137108398	-0.75748857900273
Thbd	1.06847751624764	1.16923383704379	1.57024379091493	-0.746087485932	-0.540230491241352	0.0183731340030264	-0.874835122662581	-0.944410433709579	-0.720764744663873
Psen1	-1.89698357344945	-0.968771043467967	-0.741040092612315	0.592000018227316	-0.0378923579431036	0.800811818225958	1.13305458989276	0.48557391092244	0.633246730204365
Cxcl2	0.576918653968248	1.71167035732298	1.0814503304964	-0.953694140978852	0.208772815607061	-0.824869401709711	-1.06333066383072	0.147336706242473	-0.884254657117872
Ccl4	2.08070369454419	0.828271131914388	0.685724204537969	-0.662500194566825	-0.536090306180927	-0.172493201714767	-0.953276981609602	-0.488964877119598	-0.781373469804828
Ciita	2.61032536201407	-0.134013182490353	-0.168773333644323	-0.401175843795933	-0.253642635817047	-0.546411536288322	-0.0789614699503553	-0.311239605507822	-0.716107754519916
Kit	2.04370923684013	0.743157192853594	0.79764086810624	-0.629187361632854	-0.0262142464492961	-0.573429492146744	-0.681054649923006	-0.69010414665219	-0.984517400995869
Ccl6	1.13875221005514	1.76596718134449	0.599968849375536	-0.420167487146265	-0.796129666991746	-0.492511976874118	-0.271581797155397	-0.0779660542718496	-1.44633125833579
Mcam	1.2791149470673	0.67365866586922	1.56824163428722	-1.36099487179963	0.106344516954275	-0.506048463666689	-1.02101946938907	-0.456841173571284	-0.282455785751344
Angpt2	0.32346847473604	1.59232004485619	1.55410060957396	-0.348216438623067	0.0954518147448889	-0.512221855342951	-0.950949862893914	-0.643054912653894	-1.11089787439725
Clec4n	-1.09810679427712	-1.36346355153297	-0.474004581557778	-0.000238333980955911	-0.551098897642059	0.643878524957129	1.04963221489801	1.69741493772566	0.0959864814100849
Cxcr6	-0.590793736163337	-1.24487945282884	-1.42859705702904	0.0154354052443885	1.65314544758104	0.743721016212024	0.848019913782483	-0.16378721744859	0.167735680649869
Mertk	-1.07832333711234	-1.16538765527658	-0.524303892621171	0.510647622639182	-0.188044418716741	1.88522031776152	-0.252557850326989	1.0991777417152	-0.286428528062083
Mpo	2.63216694463724	-0.448702154658614	-0.0476531783323832	-0.338675291424603	-0.370683562944412	-0.0911203401653365	-0.462898228278405	-0.35610131369284	-0.516332875140645
Ddx58	-1.13229966241993	-1.67273797679623	-0.652408293363676	0.714963913340875	0.619574577273854	0.427698729537661	1.50974413466251	0.337385502467688	-0.151920924702756
Psmb7	-1.91250238020079	-0.472120209235056	-0.898077346406525	0.869492794659226	0.274652440828583	0.47595475286404	0.106960425534374	0.0589797475286898	1.49665977442746
Bst1	2.23153964458423	0.227706125113996	0.669540667759326	-0.870387564576025	0.256795676220398	-0.473695732016648	-0.492640896917681	-0.651925145291738	-0.896932774875852
Cfp	-0.977719355349228	-1.67712505957978	-0.376557017788396	0.624056793097551	-0.183680225857554	1.4677127725126	0.0971879719307888	1.21171943803065	-0.185595316996622
Emr1	-0.765791903986156	-1.65507454859858	-0.50866911460163	0.28409049275997	-0.155319410431755	1.16345622325606	0.150194791882005	1.6997923512314	-0.212678881511312
Il18	-0.754098069212378	-1.66193490785229	-0.796578786708456	0.192677618553937	-0.150154935443285	1.5940850299127	0.349538706093614	1.1422442604989	0.0842210841572643
Vcam1	-0.729379814711108	-1.52885828931954	-0.569388619179694	0.614589830359741	-0.183791206155927	1.69606184724486	0.134660452662264	1.1015567282823	-0.535450929182893
Plaur	2.56597318473455	-0.25913193041399	0.206450710205158	-0.681093013803776	-0.0649471890959367	-0.51210708465951	-0.556573544221858	-0.244700813045342	-0.4538703196993
Aire	1.87043808568523	0.408429112413313	1.25259394360975	-0.139791745094394	-0.704065001651944	-0.133045899813173	-0.839448897492583	-1.02671456456915	-0.688395033087043
Gzma	1.99185272182512	0.847720289339672	0.338287523226332	-0.791311323701271	0.471312311708576	-0.30955458241161	-1.06781649434921	-0.838131907650762	-0.642358537986845
Serping1	0.846808793282528	0.764184640681261	2.07932151252063	-0.479514140642785	-0.508803157859922	-0.591632681488007	-0.706972807657235	-0.862863274121803	-0.540528884714671
Csf3	0.768215287361675	1.59576677044057	1.37328457355588	-0.687744194072637	-0.368501518558442	-0.633587021259477	-0.0681041780898425	-0.946456299155524	-1.0328734202222
S100a8	2.66155342859226	-0.246745184396146	-0.370236371428483	-0.343452480094813	-0.339564858756067	-0.213577460961179	-0.384383883041296	-0.379833256222254	-0.383759933692027
Cd59b	1.44915312756273	0.767338616390137	1.41664460017314	-0.911070589033784	-0.0529409330963289	-0.146630269412927	-0.377954834409476	-1.13365708373095	-1.01088263444254
Klra4	0.74006054462739	1.82473261816587	1.13547561922725	-0.81276942799786	-0.109951769537003	-0.40463172931677	-0.677068323591726	-0.623674942429104	-1.07217258914804
Cfi	1.90722266119175	0.777432138830373	1.05831440991729	-0.591239094603965	-0.192963870144185	-0.552559390623948	-0.804066405038763	-0.890516308681168	-0.711624140847383
Trem1	1.070012718137	1.86003463453636	0.396642207179581	-0.477568833641497	0.41375268189447	-0.757504394997805	-0.53336433808837	-1.12028558936606	-0.851719085653675
Chil3	2.65085161218019	-0.369355987616274	-0.193624706227444	-0.433390586352511	-0.216601549093534	-0.242367005669598	-0.478091461119476	-0.259542217834994	-0.45787809826636
Dusp6	0.299090674765361	2.01964454851138	0.785893444950611	0.525313923413673	-0.760472670319846	-0.954723667073281	-0.405372032505145	-1.02371287436503	-0.485661347377719
Ltk	1.61354327876657	1.73018845849076	0.272608845150004	-0.610282996044687	-0.476358486530261	-0.77509496971278	-0.323767916132619	-0.716768852840962	-0.714067361146021
Klra7	1.76486020786412	1.20829799351451	0.60876691108804	-0.782924879934778	0.119524197531532	-0.263451369149795	-0.836194464870679	-0.957617983950191	-0.861260612092765
Egr1	2.35242599813267	0.591075494057064	-0.124043279501674	-0.00602466720222854	-0.640575557766302	-0.389039983372476	-1.06254759820754	-0.634940325257859	-0.0863300808816617
Il12a	1.6533996538748	1.16970742953161	0.82087006771263	-0.39785522570583	-0.301627464495632	-0.757101786028455	-0.888255708509857	-1.26960025295019	-0.0295367134290755
Aicda	1.54814763986869	1.59988401445335	0.182150394784223	-0.283901025505807	-0.0835881198177326	-1.05029217971152	-0.9904861589171	-0.915767554336897	-0.00614701081719709
Ltf	2.05066587985286	0.990030242549686	0.372749921323222	-0.962464600088195	-0.64997633879391	0.0816414617795442	-0.407816264428442	-0.919511379549742	-0.555318922645023
Ccl11	1.91219990434952	0.95187712050133	0.452639016910026	-0.772038251677942	0.366193661693965	-0.332955334339097	-1.1692907843781	-0.577455116185824	-0.831170216873871
Fos	2.26911436276579	0.407501408918808	0.358168794052365	0.092606801579823	-0.790755706244315	-0.508146632817668	-0.93146839671702	-0.892772477955118	-0.00424815358266338
Cd68	-0.831053815654783	-1.27065516460415	-0.754884903938919	0.079443058269856	-0.501090575109127	1.4910704284921	0.298673550317431	1.59490187945362	-0.106404457226025
Cd86	-0.64284766372741	-1.42525071118149	-0.675572641261973	0.0668603585555274	-0.490785521555476	1.65636017581784	0.48521646043909	1.33409017721621	-0.308070634302316
Ly9	-1.07406743548484	-1.57916892863791	-0.601385882521042	-0.674172679322977	0.477266031123169	0.567426388095621	1.23332740055658	1.05237828492076	0.598396821270636
Klra20	1.80559997435311	0.283325393318659	1.35293375872073	-1.10167690191214	-0.423650781140765	-0.703582022702726	0.135272454301856	-0.591176305174343	-0.757045569764379
Lrp1	-1.0196648767532	-1.33112685232164	-0.639053704848644	0.300819726105761	0.0440568597194396	1.70402126922415	-0.185475090196012	1.30989004061007	-0.183467371539916
Ifna4	1.24449201705407	0.944590946105202	1.64164821445466	-0.777705621861855	-0.759363510207836	-0.151873032706798	-0.923060259875572	-0.789314621019222	-0.429414131942651
Klrb1	1.51075982586756	0.683643336632004	1.36180742371778	-0.530836787780184	0.374781997921457	-1.06279946475701	-0.886422158667707	-0.672666028025646	-0.778268144908251
Chit1	1.54016666239201	1.73289006066158	0.216743214466047	-1.06254135332806	-0.616814259640198	-0.267535424755627	-0.521201328898904	-0.829740835446283	-0.191966735450554
Psmd7	-1.82490177304278	-1.48496894208382	-0.0626010307776449	0.714469124190736	0.454884269868921	0.215595291644944	0.576107119443729	0.27625027713093	1.13516566362499
A2m	0.9945049086937	2.11013832865747	0.332042252408617	-0.727283701550436	-0.0577080253758399	-0.832991620952172	-0.543517241501118	-0.875729035926275	-0.399455864453945
Il18r1	-0.569816626274883	-1.3934645140182	-0.923051969639329	0.293037904485511	1.76094461363548	0.680947072204762	0.948636288063866	-0.480328716387943	-0.316904052069262
Csf1r	-0.761621286369953	-1.35939982739203	-0.723407692404936	0.407491310843706	0.196989856163794	1.93828377236779	-0.357481191551633	0.938596081939843	-0.279451023596581
Stat6	-2.07954706474118	-0.152959604337263	-1.01999570584968	0.0746515044420428	0.368017803653535	0.521065318675722	1.03551931900757	1.03988020978042	0.213368219368825
C1qa	-0.895804476124992	-1.43969704753818	-0.478307302505234	0.399945261589405	-0.166998232822184	1.40116920371235	-0.158864712624992	1.62421406686522	-0.285656760551401
Pax5	2.6037736692823	-0.472539166515255	-0.00262435774833565	-0.605342277512151	-0.530247877160196	0.0288922479878591	-0.3226590375384	-0.354059879127196	-0.345193321668624
Col3a1	0.847453148880654	2.2098606191473	0.419413654859678	-0.397479602975809	-0.344588772717964	-0.540551062911476	-0.553193569248184	-0.844760479318873	-0.796153935715328
Elane	2.64805542736965	-0.466315261915699	-0.107865800740477	-0.245220575815161	-0.418804781578773	-0.235907938124329	-0.457679980463488	-0.330305826629904	-0.385955262101819
Ep300	-1.97770586816696	-1.18691343061216	-0.229488204393537	1.0061974230674	0.221258302359275	0.926690489280633	0.71007097223087	0.0881475922450371	0.441742723989447
Lamp1	-1.29308724568277	-1.70404161112061	-0.456401929451994	0.656867580936624	-0.132181223919353	0.99358376522483	0.303291297727375	1.23792166334787	0.394047702938019
Txk	-0.823488987280169	-1.13024356948298	-1.16794622553808	-0.0296764088556316	0.447446053422417	1.23912240427285	1.33306087781874	0.826808664550379	-0.695082808907529
Sele	1.6936946037421	1.3385327083736	0.767055385050829	-0.303386883391997	-0.556898392242973	-0.648945794960852	-0.440643552776485	-0.815793760228953	-1.03361431356526
Kdr	1.90727409236162	0.575321706741966	1.05963401230612	-1.09002324870001	-0.263150619902975	-0.362914226834486	-0.397639419514649	-1.12713978295777	-0.301362513499818
Hmgb1	-0.937623720699564	-1.80740507405109	-0.422886435232077	0.748534558589912	-0.163067595016247	-0.297328726054941	0.675936193545609	0.86247369238871	1.34136710652969
Cr2	2.38068817994188	0.719147679141951	0.016626673949297	-0.614405992581127	-0.316418958059416	-0.686531283368557	-0.260087408574832	-0.743412047812922	-0.495606842636273
C1qb	-0.735880977631083	-1.57110196145314	-0.577187153774574	0.350898801018377	-0.242719282625882	1.42565210981693	0.0113231560168976	1.54866549959152	-0.209650190959054
Axl	-0.705550161606896	-1.47983781277387	-0.722100787692357	0.450042973865654	-0.465320842827927	1.48774797294212	-0.0276979358001659	1.46887310391424	-0.00615651002078959
Ctsg	2.51420869590285	0.0450651281828489	0.204752274073127	-0.683572743777051	-0.361177569242498	0.00388580020440207	-0.424512792194817	-0.731813144951654	-0.566835648197206
Lcp1	-1.64080664985136	-1.31217510341073	-0.60005460125033	0.534133019603065	0.133281233096141	0.0531040230359368	1.30316209458539	0.602958796626675	0.926397187565209
Rora	-1.44284351661258	-0.483171219933275	-1.23352523868367	0.884173389155304	0.968249243405869	0.612610625790697	1.1644113628931	-0.783743574687967	0.313838928672525
Ppia	-1.41394615903853	-0.350627651854591	-1.38303513635491	-0.328158866652647	-0.103124682995226	0.280353864199381	1.16013100706349	0.808616448106659	1.32979117752637
Hprt	-0.99380473202236	-1.11196045717145	-1.43585357786263	-0.123058961163242	0.875775233711082	0.881551083243847	1.42809219011702	0.221319572853689	0.257939648294035
Polr2a	-1.62650175684131	-1.01388866064453	-0.77827338317875	0.176369424107711	-0.0941878664564855	0.590656097541757	1.36141295112703	0.182199226392709	1.20221396795188
Gusb	-1.75698908062726	-0.744953336495712	-1.0089764039269	-0.16748768812786	0.925918986450818	0.510056285360714	1.33331434141566	0.496338261657501	0.412778634293049
