# Supplementary material for: DNA methylation-mediated memory of obesity in CD4 T lymphocytes perpetuates immune dysregulation
Source: EMBO Rep. 2026 Apr 27;27(11):3120–52. doi: 10.1038/s44319-026-00765-w (PMC13260840; doi:10.1038/s44319-026-00765-w)
Supplement: Supplementary file 3 — Source data Fig. 2 [file 44319_2026_765_MOESM3_ESM.zip]

Archive with 17 entries (13 files):
- EMBOR-2025-61918V1-T_SourceDataFile_Figure 2/
- EMBOR-2025-61918V1-T_SourceDataFile_Figure 2/2A/
- EMBOR-2025-61918V1-T_SourceDataFile_Figure 2/2A/EMBOR-2025-61918V1-T_SourceDataFile_Figure 2A_LEFT_CD4.xlsx
- EMBOR-2025-61918V1-T_SourceDataFile_Figure 2/2A/EMBOR-2025-61918V1-T_SourceDataFile_Figure 2A_MIDDLE_EM.xlsx
- EMBOR-2025-61918V1-T_SourceDataFile_Figure 2/2A/EMBOR-2025-61918V1-T_SourceDataFile_Figure 2A_RIGHT_CD4CXCR3.xlsx
- EMBOR-2025-61918V1-T_SourceDataFile_Figure 2/2B/
- EMBOR-2025-61918V1-T_SourceDataFile_Figure 2/2B/EMBOR-2025-61918V1-T_SourceDataFile_Figure2B_CD3.xlsx
- EMBOR-2025-61918V1-T_SourceDataFile_Figure 2/2B/EMBOR-2025-61918V1-T_SourceDataFile_Figure2B_CD4.xlsx
- EMBOR-2025-61918V1-T_SourceDataFile_Figure 2/2B/EMBOR-2025-61918V1-T_SourceDataFile_Figure2B_CD4CM.xlsx
- EMBOR-2025-61918V1-T_SourceDataFile_Figure 2/2B/EMBOR-2025-61918V1-T_SourceDataFile_Figure2B_CD4EM.xlsx
- EMBOR-2025-61918V1-T_SourceDataFile_Figure 2/2B/EMBOR-2025-61918V1-T_SourceDataFile_Figure2B_CD4NAIVE.xlsx
- EMBOR-2025-61918V1-T_SourceDataFile_Figure 2/2C/
- EMBOR-2025-61918V1-T_SourceDataFile_Figure 2/2C/EMBOR-2025-61918V1-T_SourceDataFile_Figure2C_CD3.xlsx
- EMBOR-2025-61918V1-T_SourceDataFile_Figure 2/2C/EMBOR-2025-61918V1-T_SourceDataFile_Figure2C_CD4.xlsx
- EMBOR-2025-61918V1-T_SourceDataFile_Figure 2/2C/EMBOR-2025-61918V1-T_SourceDataFile_Figure2C_CD4CM.xlsx
- EMBOR-2025-61918V1-T_SourceDataFile_Figure 2/2C/EMBOR-2025-61918V1-T_SourceDataFile_Figure2C_CD4EM.xlsx
- EMBOR-2025-61918V1-T_SourceDataFile_Figure 2/2C/EMBOR-2025-61918V1-T_SourceDataFile_Figure2C_CD4NAIVE.xlsx
