# Supplementary material for: DNA methylation-mediated memory of obesity in CD4 T lymphocytes perpetuates immune dysregulation
Source: EMBO Rep. 2026 Apr 27;27(11):3120–52. doi: 10.1038/s44319-026-00765-w (PMC13260840; doi:10.1038/s44319-026-00765-w)
Supplement: Supplementary file 3 — Source data Fig. 2 [file 44319_2026_765_MOESM3_ESM.zip › EMBOR-2025-61918V1-T_SourceDataFile_Figure 2/2A/EMBOR-2025-61918V1-T_SourceDataFile_Figure 2A_LEFT_CD4.xlsx]

## Sheet: FIGURE 2A_LEFT CD4
SAMPLE ID	PRE	POST
G1	65.9	67.8
G8	78.5	80
G11	61.7	72
G14	78.2	61.5
G48	79.4	69
G22	81.4	74.7
G37	64.2	63
G56	68.6	67.5
G65	57.2	59.7
G68	69.2	81.2
G73	58.8	56.7
G75	79.4	76.7
G83	80.1	79.9
