# Supplementary material for: DNA methylation-mediated memory of obesity in CD4 T lymphocytes perpetuates immune dysregulation
Source: EMBO Rep. 2026 Apr 27;27(11):3120–52. doi: 10.1038/s44319-026-00765-w (PMC13260840; doi:10.1038/s44319-026-00765-w)
Supplement: Supplementary file 3 — Source data Fig. 2 [file 44319_2026_765_MOESM3_ESM.zip › EMBOR-2025-61918V1-T_SourceDataFile_Figure 2/2A/EMBOR-2025-61918V1-T_SourceDataFile_Figure 2A_MIDDLE_EM.xlsx]

## Sheet: FIG2A_MIDDLE_EM
Sample ID	PRE	POST
G1	28.8	14.7
G8	6.79	7.34
G11	10.7	5.72
G14	18.9	11.6
G48	6.71	7.6
G22	5.81	17.7
G37	20.4	13.9
G56	7.9	6.97
G65	46	32.4
G68	23.6	15.7
G73	27.1	29.7
G75	18.2	21.7
G83	10	14.8
