# Supplementary material for: DNA methylation-mediated memory of obesity in CD4 T lymphocytes perpetuates immune dysregulation
Source: EMBO Rep. 2026 Apr 27;27(11):3120–52. doi: 10.1038/s44319-026-00765-w (PMC13260840; doi:10.1038/s44319-026-00765-w)
Supplement: Supplementary file 3 — Source data Fig. 2 [file 44319_2026_765_MOESM3_ESM.zip › EMBOR-2025-61918V1-T_SourceDataFile_Figure 2/2A/EMBOR-2025-61918V1-T_SourceDataFile_Figure 2A_RIGHT_CD4CXCR3.xlsx]

## Sheet: Sheet1
Sample ID	PRE	POST
G1	43.4	35.7
G8	35.2	39.7
G11	27.3	38.1
G14	55.2	31.7
G48	30.7	21
G22	31.4	32.8
G37	28.2	37.8
G56	32.8	41.9
G65	48.7	59
G68	22.5	23.2
G73	37.4	33.1
G75	31.5	17.6
G83	45.3	40.5
