# Supplementary material for: DNA methylation-mediated memory of obesity in CD4 T lymphocytes perpetuates immune dysregulation
Source: EMBO Rep. 2026 Apr 27;27(11):3120–52. doi: 10.1038/s44319-026-00765-w (PMC13260840; doi:10.1038/s44319-026-00765-w)
Supplement: Supplementary file 3 — Source data Fig. 2 [file 44319_2026_765_MOESM3_ESM.zip › EMBOR-2025-61918V1-T_SourceDataFile_Figure 2/2C/EMBOR-2025-61918V1-T_SourceDataFile_Figure2C_CD3.xlsx]

## Sheet: BLOOD CD3 
	pre														post
control	636	1971	1007	1350	1029	1613	1416	1171	831	1460	1638	921			574	2209	1941	1422	962	1362	1195	1704	791	1192	813	543
excersise	836	1467	2086	1371	1243	1222	964	1320	1688	1020	858	1520	1173	1013	1024	1541	1347	1375	1145	1286	868	1418	1690	582	538	1539	1252	914
