# Supplementary material for: DNA methylation-mediated memory of obesity in CD4 T lymphocytes perpetuates immune dysregulation
Source: EMBO Rep. 2026 Apr 27;27(11):3120–52. doi: 10.1038/s44319-026-00765-w (PMC13260840; doi:10.1038/s44319-026-00765-w)
Supplement: Supplementary file 3 — Source data Fig. 2 [file 44319_2026_765_MOESM3_ESM.zip › EMBOR-2025-61918V1-T_SourceDataFile_Figure 2/2C/EMBOR-2025-61918V1-T_SourceDataFile_Figure2C_CD4.xlsx]

## Sheet: BLOOD CD4
	pre														post
control	515	1538	685	936	749	1071	705	660	579	988	1155	696			460	1714	1294	1011	692	865	653	917	546	875	565	426
excersise	323	1023	1683	930	889	1007	593	887	945	533	541	1149	798	705	728	1091	1076	924	846	1052	558	966	999	301	344	1214	852	647
