# Supplementary material for: DNA methylation-mediated memory of obesity in CD4 T lymphocytes perpetuates immune dysregulation
Source: EMBO Rep. 2026 Apr 27;27(11):3120–52. doi: 10.1038/s44319-026-00765-w (PMC13260840; doi:10.1038/s44319-026-00765-w)
Supplement: Supplementary file 3 — Source data Fig. 2 [file 44319_2026_765_MOESM3_ESM.zip › EMBOR-2025-61918V1-T_SourceDataFile_Figure 2/2C/EMBOR-2025-61918V1-T_SourceDataFile_Figure2C_CD4CM.xlsx]

## Sheet: BLOOD CD4 CM
	pre														Post
control	286	653	400	518	538	689	429	435	290	648	620	501			253	739	761	582	492	547	403	594	285	569	289	299
excersise	175	385	609	435	516	273	329	559	573	272	260	384	586	561	368	433	448	413	510	306	336	710	546	175	156	302	624	482
