# Supplementary material for: DNA methylation-mediated memory of obesity in CD4 T lymphocytes perpetuates immune dysregulation
Source: EMBO Rep. 2026 Apr 27;27(11):3120–52. doi: 10.1038/s44319-026-00765-w (PMC13260840; doi:10.1038/s44319-026-00765-w)
Supplement: Supplementary file 3 — Source data Fig. 2 [file 44319_2026_765_MOESM3_ESM.zip › EMBOR-2025-61918V1-T_SourceDataFile_Figure 2/2C/EMBOR-2025-61918V1-T_SourceDataFile_Figure2C_CD4EM.xlsx]

## Sheet: BLOOD CD4 EM
	pre														Post
control	24	58	36	29	36	50	29	45	30	76	76	18			21	66	69	42	35	39	28	53	22	52	35	12
excersise	13	66	47	60	43	30	58	29	79	55	21	21	77	37	27	65	36	56	42	40	63	29	62	39	14	20	84	38
