# Supplementary material for: DNA methylation-mediated memory of obesity in CD4 T lymphocytes perpetuates immune dysregulation
Source: EMBO Rep. 2026 Apr 27;27(11):3120–52. doi: 10.1038/s44319-026-00765-w (PMC13260840; doi:10.1038/s44319-026-00765-w)
Supplement: Supplementary file 3 — Source data Fig. 2 [file 44319_2026_765_MOESM3_ESM.zip › EMBOR-2025-61918V1-T_SourceDataFile_Figure 2/2C/EMBOR-2025-61918V1-T_SourceDataFile_Figure2C_CD4NAIVE.xlsx]

## Sheet: BLOOD CD4 NAIVE 
	pre														Post
control	205	826	250	388	174	332	247	180	258	262	458	177			185	908	463	386	164	278	221	270	239	254	241	115
excersise	136	519	1027	430	330	684	198	298	293	196	260	742	136	107	332	547	592	449	294	690	155	227	391	85	174	890	142	127
