# Supplementary material for: DNA methylation-mediated memory of obesity in CD4 T lymphocytes perpetuates immune dysregulation
Source: EMBO Rep. 2026 Apr 27;27(11):3120–52. doi: 10.1038/s44319-026-00765-w (PMC13260840; doi:10.1038/s44319-026-00765-w)
Supplement: Supplementary file 4 — Source data Fig. 3 [file 44319_2026_765_MOESM4_ESM.zip]

Archive with 5 entries (3 files):
- EMBOR-2025-61918V1-T_SourceDataFile_Figure 3/
- EMBOR-2025-61918V1-T_SourceDataFile_Figure 3/3C/
- EMBOR-2025-61918V1-T_SourceDataFile_Figure 3/3C/EMBOR-2025-61918V-T_SourceDataFile_FIGURE 3C_CDKN1C.xlsx
- EMBOR-2025-61918V1-T_SourceDataFile_Figure 3/3C/EMBOR-2025-61918V-T_SourceDataFile_FIGURE 3C_IDH3G.xlsx
- EMBOR-2025-61918V1-T_SourceDataFile_Figure 3/3C/EMBOR-2025-61918V-T_SourceDataFile_FIGURE 3C_STK26.xlsx
