# Supplementary material for: DNA methylation-mediated memory of obesity in CD4 T lymphocytes perpetuates immune dysregulation
Source: EMBO Rep. 2026 Apr 27;27(11):3120–52. doi: 10.1038/s44319-026-00765-w (PMC13260840; doi:10.1038/s44319-026-00765-w)
Supplement: Supplementary file 4 — Source data Fig. 3 [file 44319_2026_765_MOESM4_ESM.zip › EMBOR-2025-61918V1-T_SourceDataFile_Figure 3/3C/EMBOR-2025-61918V-T_SourceDataFile_FIGURE 3C_CDKN1C.xlsx]

## Sheet: cdkn1c
Note	Pos1	Pos2	Pos3	Pos4	Pos5
mLN HFD naïve
mLN HFD memory	1.83	5.17	7.11	0	5.44
mLN lean naïve	11.09	17.76	15.35	0	15.09
mLN lean memory	42.39	43.97	39.37	34.78	50.74
mLN recovery naïve	27.24	31.24	28.57	22.88	30.71
mLN recovery memory	39.25	49.74	52.31	38.17	55.01
spleen HFD naïve	23.59	29.99	24.01	17.52	28.07
spleen HFD memory	30.45	34.07	32.69	22.57	35.15
spleen lean naïve	19.92	27.43	20.94	17.72	25.98
spleen lean memory	23.41	27.42	25.29	18.78	27.51
spleen recovery naïve	26.44	31.12	28.29	21.5	33.94
spleen recovery memory	1.21	4.69	3.91	0	5.59
