# Supplementary material for: DNA methylation-mediated memory of obesity in CD4 T lymphocytes perpetuates immune dysregulation
Source: EMBO Rep. 2026 Apr 27;27(11):3120–52. doi: 10.1038/s44319-026-00765-w (PMC13260840; doi:10.1038/s44319-026-00765-w)
Supplement: Supplementary file 4 — Source data Fig. 3 [file 44319_2026_765_MOESM4_ESM.zip › EMBOR-2025-61918V1-T_SourceDataFile_Figure 3/3C/EMBOR-2025-61918V-T_SourceDataFile_FIGURE 3C_IDH3G.xlsx]

## Sheet: IDH3G
Note	Pos1	Pos2	Pos3	Pos4	Pos5
mLN HFD naïve	32	72	61	57	67
mLN HFD memory	3.26	6.24	2.22	3.23	1.3
mLN lean naïve	32.53	46.46	40.06	42.42	43.78
mLN lean memory	24.41	35.77	36.75	39.02	34.34
mLN recovery naïve	31.94	41.54	38.45	44.45	42.56
mLN recovery memory	33.41	36.02	37.81	41.56	45.11
spleen HFD naïve	30.56	40.79	38.23	40.22	39.95
spleen HFD memory	29.39	40.26	41.48	43.68	41.99
spleen lean naïve	30.01	43.21	40.54	43.04	41.38
spleen lean memory	31.14	46.44	43.1	43.3	43.36
spleen recovery naïve	34.29	48.22	44.66	47.4	46.35
spleen recovery memory	40.18	40.26	37.18	36.27	31.9
