# Supplementary material for: DNA methylation-mediated memory of obesity in CD4 T lymphocytes perpetuates immune dysregulation
Source: EMBO Rep. 2026 Apr 27;27(11):3120–52. doi: 10.1038/s44319-026-00765-w (PMC13260840; doi:10.1038/s44319-026-00765-w)
Supplement: Supplementary file 4 — Source data Fig. 3 [file 44319_2026_765_MOESM4_ESM.zip › EMBOR-2025-61918V1-T_SourceDataFile_Figure 3/3C/EMBOR-2025-61918V-T_SourceDataFile_FIGURE 3C_STK26.xlsx]

## Sheet: STK26
Note	Pos1	Pos2	Pos3	Pos4	Pos5	Pos6	Pos7
mLN HFD naïve	51.46	43.29	51.19	51.96	52.4	55.77	56.35
mLN HFD memory	27.89	20.99	23.86	26.31	17.37	19.58	27.53
mLN lean naïve	40.78	30.98	39.07	39.19	22.76	33.11	30.5
mLN lean memory	34.93	28.08	31.79	34.59	22.07	30.12	27.56
mLN recovery naïve	45.44	33.59	41.77	44.95	25.31	36.73	30.25
mLN recovery memory	45.76	34.14	43.23	44.31	20.22	35.01	40.95
spleen HFD naïve	50.7	37.6	48.25	50.32	32.41	42.02	37.74
spleen HFD memory	45.33	33.38	40.29	43.41	28.74	35.38	30.69
spleen lean naïve	45.57	31.09	39.88	44.06	25.05	36.7	31.37
spleen lean memory	47.62	31.67	41.8	45.04	25.54	36.86	28.68
spleen recovery naïve	47.08	29.74	40.93	43.78	30.31	37.36	31.27
spleen recovery memory	16.66	15.99	15.2	15.92	14.72	15.41	17.69
