# Supplementary material for: DNA methylation-mediated memory of obesity in CD4 T lymphocytes perpetuates immune dysregulation
Source: EMBO Rep. 2026 Apr 27;27(11):3120–52. doi: 10.1038/s44319-026-00765-w (PMC13260840; doi:10.1038/s44319-026-00765-w)
Supplement: Supplementary file 5 — Source data Fig. 4 [file 44319_2026_765_MOESM5_ESM.zip]

Archive with 20 entries (12 files):
- EMBOR-2025-61918V1-T_SourceDataFile_Figure 4/
- EMBOR-2025-61918V1-T_SourceDataFile_Figure 4/4A/
- EMBOR-2025-61918V1-T_SourceDataFile_Figure 4/4A/EMBOR-2025-61918V1-T_SourceDataFile_Figure4ASTK26PLOT.xlsx
- EMBOR-2025-61918V1-T_SourceDataFile_Figure 4/4A/Figure 4A_STK26 and B-Actin Western blot.pptx
- EMBOR-2025-61918V1-T_SourceDataFile_Figure 4/4B/
- EMBOR-2025-61918V1-T_SourceDataFile_Figure 4/4B/EMBOR-2025-61918V1-T_SourceDataFile_Figure4BLC3CD44CXCR3.xlsx
- EMBOR-2025-61918V1-T_SourceDataFile_Figure 4/4B/EMBOR-2025-61918V1-T_SourceDataFile_Figure4BLC3CD44LFA.xlsx
- EMBOR-2025-61918V1-T_SourceDataFile_Figure 4/4C/
- EMBOR-2025-61918V1-T_SourceDataFile_Figure 4/4C/EMBOR-2025-61918V1-T_SourceDataFile_Figure4CCD4CD44KLRG1.xlsx
- EMBOR-2025-61918V1-T_SourceDataFile_Figure 4/4C/EMBOR-2025-61918V1-T_SourceDataFile_Figure4CCD4LFAKLRG1.xlsx
- EMBOR-2025-61918V1-T_SourceDataFile_Figure 4/4D/
- EMBOR-2025-61918V1-T_SourceDataFile_Figure 4/4D/EMBOR-2025-61918V1-T_SourceDataFile_Figure4D_leftCD4 TEMRA.xlsx
- EMBOR-2025-61918V1-T_SourceDataFile_Figure 4/4D/EMBOR-2025-61918V1-T_SourceDataFile_Figure4D_rightCD8 TEMRA.xlsx
- EMBOR-2025-61918V1-T_SourceDataFile_Figure 4/4E/
- EMBOR-2025-61918V1-T_SourceDataFile_Figure 4/4E/EMBOR-2025-61918V1-T_SourceDataFile_Figure4ECD4TEMRABLOOD.xlsx
- EMBOR-2025-61918V1-T_SourceDataFile_Figure 4/4F/
- EMBOR-2025-61918V1-T_SourceDataFile_Figure 4/4F/EMBOR-2025-61918V1-T_SourceDataFile_Figure4FCD4ADIPOSE.xlsx
- EMBOR-2025-61918V1-T_SourceDataFile_Figure 4/4F/EMBOR-2025-61918V1-T_SourceDataFile_Figure4FCD4BLOOD.xlsx
- EMBOR-2025-61918V1-T_SourceDataFile_Figure 4/4G/
- EMBOR-2025-61918V1-T_SourceDataFile_Figure 4/4G/Figure 4G_heatmap.csv
