# Supplementary material for: DNA methylation-mediated memory of obesity in CD4 T lymphocytes perpetuates immune dysregulation
Source: EMBO Rep. 2026 Apr 27;27(11):3120–52. doi: 10.1038/s44319-026-00765-w (PMC13260840; doi:10.1038/s44319-026-00765-w)
Supplement: Supplementary file 5 — Source data Fig. 4 [file 44319_2026_765_MOESM5_ESM.zip › EMBOR-2025-61918V1-T_SourceDataFile_Figure 4/4A/EMBOR-2025-61918V1-T_SourceDataFile_Figure4ASTK26PLOT.xlsx]

## Sheet: STK26
HFD	CD	HFD_RE
10.908	0	10.198
7.7109	2.7386	7.3803
11.242	4.7838	4.2205
