# Supplementary material for: DNA methylation-mediated memory of obesity in CD4 T lymphocytes perpetuates immune dysregulation
Source: EMBO Rep. 2026 Apr 27;27(11):3120–52. doi: 10.1038/s44319-026-00765-w (PMC13260840; doi:10.1038/s44319-026-00765-w)
Supplement: Supplementary file 5 — Source data Fig. 4 [file 44319_2026_765_MOESM5_ESM.zip › EMBOR-2025-61918V1-T_SourceDataFile_Figure 4/4B/EMBOR-2025-61918V1-T_SourceDataFile_Figure4BLC3CD44CXCR3.xlsx]

## Sheet: LC3FLUX CD44 CXCR3
HFD	CD	HFD RE
526	427	508
558	428	578
527	437	515
543	390	506
580	478	444
555	455	508
