# Supplementary material for: DNA methylation-mediated memory of obesity in CD4 T lymphocytes perpetuates immune dysregulation
Source: EMBO Rep. 2026 Apr 27;27(11):3120–52. doi: 10.1038/s44319-026-00765-w (PMC13260840; doi:10.1038/s44319-026-00765-w)
Supplement: Supplementary file 5 — Source data Fig. 4 [file 44319_2026_765_MOESM5_ESM.zip › EMBOR-2025-61918V1-T_SourceDataFile_Figure 4/4C/EMBOR-2025-61918V1-T_SourceDataFile_Figure4CCD4LFAKLRG1.xlsx]

## Sheet: Figure4C CD4 LFA KLRG1
CD	HFD RE
1.05	3.78
1.44	2.46
2.42	3.41
2.04	3.21
2.34	2.38
2.64
