# Supplementary material for: DNA methylation-mediated memory of obesity in CD4 T lymphocytes perpetuates immune dysregulation
Source: EMBO Rep. 2026 Apr 27;27(11):3120–52. doi: 10.1038/s44319-026-00765-w (PMC13260840; doi:10.1038/s44319-026-00765-w)
Supplement: Supplementary file 5 — Source data Fig. 4 [file 44319_2026_765_MOESM5_ESM.zip › EMBOR-2025-61918V1-T_SourceDataFile_Figure 4/4D/EMBOR-2025-61918V1-T_SourceDataFile_Figure4D_leftCD4 TEMRA.xlsx]

## Sheet: CD4 TEMRA
Control	Alstrom
3.88	11.2
6.1	4.8
7.72	7.46
5.39	5.66
3.98	7.53
8.81	6.92
9.07	13.9
3.92	6.13
7.61	11.1
6.55	13.8
