# Supplementary material for: DNA methylation-mediated memory of obesity in CD4 T lymphocytes perpetuates immune dysregulation
Source: EMBO Rep. 2026 Apr 27;27(11):3120–52. doi: 10.1038/s44319-026-00765-w (PMC13260840; doi:10.1038/s44319-026-00765-w)
Supplement: Supplementary file 5 — Source data Fig. 4 [file 44319_2026_765_MOESM5_ESM.zip › EMBOR-2025-61918V1-T_SourceDataFile_Figure 4/4D/EMBOR-2025-61918V1-T_SourceDataFile_Figure4D_rightCD8 TEMRA.xlsx]

## Sheet: Figure4D CD8 TEMRA
Control	Alstrom
41.8	50.3
17.2	10.6
34.2	39.4
42.6	26.4
13.5	46.3
17.6	8.96
52	55.1
32.7	13.9
24.2	32
16.3	50.4
