# Supplementary material for: DNA methylation-mediated memory of obesity in CD4 T lymphocytes perpetuates immune dysregulation
Source: EMBO Rep. 2026 Apr 27;27(11):3120–52. doi: 10.1038/s44319-026-00765-w (PMC13260840; doi:10.1038/s44319-026-00765-w)
Supplement: Supplementary file 5 — Source data Fig. 4 [file 44319_2026_765_MOESM5_ESM.zip › EMBOR-2025-61918V1-T_SourceDataFile_Figure 4/4E/EMBOR-2025-61918V1-T_SourceDataFile_Figure4ECD4TEMRABLOOD.xlsx]

## Sheet: Figure4E BLOOD CD4 TEMRA
	PRE	POST
G1	10.5	3.82
G8	1.46	1.3
G11	0.97	0.42
G14	1.69	1.71
G48	0.54	0.98
G22	1.91	5.61
G37	3.83	1.69
G56	1.2	0.68
G65	4.18	3.36
G68	2.65	1.15
G73	4.55	5.19
G75	3.18	4.05
G83	0.45	0.26
