# Supplementary material for: DNA methylation-mediated memory of obesity in CD4 T lymphocytes perpetuates immune dysregulation
Source: EMBO Rep. 2026 Apr 27;27(11):3120–52. doi: 10.1038/s44319-026-00765-w (PMC13260840; doi:10.1038/s44319-026-00765-w)
Supplement: Supplementary file 5 — Source data Fig. 4 [file 44319_2026_765_MOESM5_ESM.zip › EMBOR-2025-61918V1-T_SourceDataFile_Figure 4/4F/EMBOR-2025-61918V1-T_SourceDataFile_Figure4FCD4BLOOD.xlsx]

## Sheet: Figure4F BLOOD CD4 TEMRA
	pre														Post
control	0	2	0	0	0	1	1	0	1	2	0	0			0	1	1	0	0	1	0	0	0	1	0	0
excersise	0	54	1	4	0	21	7	1	1	9	0	1	0	0	1	47	0	5	0	15	5	0	0	4	0	2	1	0
