# Supplementary material for: DNA methylation-mediated memory of obesity in CD4 T lymphocytes perpetuates immune dysregulation
Source: EMBO Rep. 2026 Apr 27;27(11):3120–52. doi: 10.1038/s44319-026-00765-w (PMC13260840; doi:10.1038/s44319-026-00765-w)
Supplement: Supplementary file 5 — Source data Fig. 4 [file 44319_2026_765_MOESM5_ESM.zip › EMBOR-2025-61918V1-T_SourceDataFile_Figure 4/4G/Figure 4G_heatmap.csv]

	20230620_Jen Niven _01_01.RCC	20230620_Jen Niven _01_03.RCC	20230620_Jen Niven _01_04.RCC	20230620_Jen Niven _01_06.RCC	20230620_Jen Niven _01_07.RCC	20230620_Jen Niven _01_08.RCC	20230620_Jen Niven _01_10.RCC	20230620_Jen Niven _01_11.RCC	20230620_Jen Niven _01_12.RCC
Creb1	-1.861991109	-0.666719842	-0.742906865	0.224879229	-0.327349198	0.522196152	1.461401726	0.738373067	0.65211684
Stat1	-1.377128354	-1.235103891	-0.316947854	0.697232349	-0.629836419	-0.327875609	0.894428241	0.984513237	1.3107183
Mapk14	-1.743106454	-1.114052855	-0.930006698	0.841896596	0.345173049	0.889914739	0.976213707	0.448603377	0.285364538
Smad4	-1.276032802	-1.169575258	-0.965781854	0.446340762	-0.243740997	0.748604302	1.703613667	0.200015223	0.556556956
Trem2	2.167617139	-0.007973756	1.136064644	-0.405793058	-0.290967082	-0.622056669	-0.728345884	-0.444655462	-0.803889873
Psen1	-1.896983573	-0.968771043	-0.741040093	0.592000018	-0.037892358	0.800811818	1.13305459	0.485573911	0.63324673
Nos2	1.280080425	1.296028605	0.561320354	-0.921017699	0.894495902	-0.525614102	-1.199828278	-0.54676702	-0.838698186
Kit	2.043709237	0.743157193	0.797640868	-0.629187362	-0.026214246	-0.573429492	-0.68105465	-0.690104147	-0.984517401
Cxcr6	-0.590793736	-1.244879453	-1.428597057	0.015435405	1.653145448	0.743721016	0.848019914	-0.163787217	0.167735681
Ddx58	-1.132299662	-1.672737977	-0.652408293	0.714963913	0.619574577	0.42769873	1.509744135	0.337385502	-0.151920925
Cdkn1a	0.468228176	1.141096976	0.976448201	0.390217869	0.689927527	-0.435028733	-1.217678966	-1.780697758	-0.232513293
Cd59b	1.449153128	0.767338616	1.4166446	-0.911070589	-0.052940933	-0.146630269	-0.377954834	-1.133657084	-1.010882634
Trem1	1.070012718	1.860034635	0.396642207	-0.477568834	0.413752682	-0.757504395	-0.533364338	-1.120285589	-0.851719086
Cd68	-0.831053816	-1.270655165	-0.754884904	0.079443058	-0.501090575	1.491070428	0.29867355	1.594901879	-0.106404457
Creb5	0.973884584	1.382086559	0.97816547	-0.812973457	0.707997057	-0.434121455	-0.75908802	-1.322251919	-0.713698819
Ly9	-1.074067435	-1.579168929	-0.601385883	-0.674172679	0.477266031	0.567426388	1.233327401	1.052378285	0.598396821
Lrp1	-1.019664877	-1.331126852	-0.639053705	0.300819726	0.04405686	1.704021269	-0.18547509	1.309890041	-0.183467372
Klrb1	1.510759826	0.683643337	1.361807424	-0.530836788	0.374781998	-1.062799465	-0.886422159	-0.672666028	-0.778268145
Col3a1	0.847453149	2.209860619	0.419413655	-0.397479603	-0.344588773	-0.540551063	-0.553193569	-0.844760479	-0.796153936
Lamp1	-1.293087246	-1.704041611	-0.456401929	0.656867581	-0.132181224	0.993583765	0.303291298	1.237921663	0.394047703
Hmgb1	-0.937623721	-1.807405074	-0.422886435	0.748534559	-0.163067595	-0.297328726	0.675936194	0.862473692	1.341367107
Socs3	1.130247141	1.262253425	0.089131743	0.402548664	0.286648091	0.071595102	-1.726892489	-1.36661681	-0.148914866
C1qb	-0.735880978	-1.571101961	-0.577187154	0.350898801	-0.242719283	1.42565211	0.011323156	1.5486655	-0.209650191
Nfkbia	0.823966135	1.054183474	0.667169638	0.610978445	0.535756354	-0.058843454	-1.884980172	-0.973020593	-0.775209827
Tmem173	-1.593357772	-0.544747437	0.044210739	0.120863877	-0.551737523	-0.829592988	0.953563454	0.773748023	1.627049627
