# Supplementary material for: DNA methylation-mediated memory of obesity in CD4 T lymphocytes perpetuates immune dysregulation
Source: EMBO Rep. 2026 Apr 27;27(11):3120–52. doi: 10.1038/s44319-026-00765-w (PMC13260840; doi:10.1038/s44319-026-00765-w)
Supplement: Supplementary file 6 — Source data Fig. 5 [file 44319_2026_765_MOESM6_ESM.zip]

Archive with 20 entries (11 files):
- EMBOR-2025-61918V1-T_SourceDataFile_Figure 5/
- EMBOR-2025-61918V1-T_SourceDataFile_Figure 5/5A/
- EMBOR-2025-61918V1-T_SourceDataFile_Figure 5/5A/EMBOR-2025-61918V1-T_SourceDataFile_Figure 5ACD4EM.xlsx
- EMBOR-2025-61918V1-T_SourceDataFile_Figure 5/5B/
- EMBOR-2025-61918V1-T_SourceDataFile_Figure 5/5B/EMBOR-2025-61918V1-T_SourceDataFile_Figure 5BCD4FOXP3.xlsx
- EMBOR-2025-61918V1-T_SourceDataFile_Figure 5/5C/
- EMBOR-2025-61918V1-T_SourceDataFile_Figure 5/5C/EMBOR-2025-61918V1-T_SourceDataFile_Figure 5C.xlsx
- EMBOR-2025-61918V1-T_SourceDataFile_Figure 5/5D/
- EMBOR-2025-61918V1-T_SourceDataFile_Figure 5/5D/EMBOR-2025-61918V1-T_SourceDataFile_Figure 5D Western blot.pptx
- EMBOR-2025-61918V1-T_SourceDataFile_Figure 5/5D/EMBOR-2025-61918V1-T_SourceDataFile_Figure 5D.xlsx
- EMBOR-2025-61918V1-T_SourceDataFile_Figure 5/5E/
- EMBOR-2025-61918V1-T_SourceDataFile_Figure 5/5E/EMBOR-2025-61918V1-T_SourceDataFile_Figure 5ELC3II.xlsx
- EMBOR-2025-61918V1-T_SourceDataFile_Figure 5/5E/Figure5E_Western blot_LC3 and B-Actin.pptx
- EMBOR-2025-61918V1-T_SourceDataFile_Figure 5/5F/
- EMBOR-2025-61918V1-T_SourceDataFile_Figure 5/5F/EMBOR-2025-61918V1-T_SourceDataFile_Figure 5F.xlsx
- EMBOR-2025-61918V1-T_SourceDataFile_Figure 5/5G/
- EMBOR-2025-61918V1-T_SourceDataFile_Figure 5/5G/EMBOR-2025-61918V1-T_SourceDataFile_Figure 5G.xlsx
- EMBOR-2025-61918V1-T_SourceDataFile_Figure 5/5H/
- EMBOR-2025-61918V1-T_SourceDataFile_Figure 5/5H/EMBOR-2025-61918V1-T_SourceDataFile_Figure 5HLEFTCD57.xlsx
- EMBOR-2025-61918V1-T_SourceDataFile_Figure 5/5H/EMBOR-2025-61918V1-T_SourceDataFile_Figure 5HRIGHT IL4.xlsx
