# Supplementary material for: DNA methylation-mediated memory of obesity in CD4 T lymphocytes perpetuates immune dysregulation
Source: EMBO Rep. 2026 Apr 27;27(11):3120–52. doi: 10.1038/s44319-026-00765-w (PMC13260840; doi:10.1038/s44319-026-00765-w)
Supplement: Supplementary file 6 — Source data Fig. 5 [file 44319_2026_765_MOESM6_ESM.zip › EMBOR-2025-61918V1-T_SourceDataFile_Figure 5/5D/EMBOR-2025-61918V1-T_SourceDataFile_Figure 5D.xlsx]

## Sheet: Sheet1
Untreated	Palmitate	Untreated	Palmitate
1.46692	3.71277	1	0.796532
1.10945	2.4394	1	0.597267
1.57204	3.2601	1	1.03556
