# Supplementary material for: DNA methylation-mediated memory of obesity in CD4 T lymphocytes perpetuates immune dysregulation
Source: EMBO Rep. 2026 Apr 27;27(11):3120–52. doi: 10.1038/s44319-026-00765-w (PMC13260840; doi:10.1038/s44319-026-00765-w)
Supplement: Supplementary file 6 — Source data Fig. 5 [file 44319_2026_765_MOESM6_ESM.zip › EMBOR-2025-61918V1-T_SourceDataFile_Figure 5/5E/EMBOR-2025-61918V1-T_SourceDataFile_Figure 5ELC3II.xlsx]

## Sheet: FIGURE5E
Untreated	Palmitate	Untreated	Palmitate
1	0.998151	0.770322	1.89863
0.0190309	0.0209204	0.787373	1.22168
0.0181825	0.0198438	0.933899	1.22168
0.537646	0.633998	0.916303	1.25388
