# Supplementary material for: DNA methylation-mediated memory of obesity in CD4 T lymphocytes perpetuates immune dysregulation
Source: EMBO Rep. 2026 Apr 27;27(11):3120–52. doi: 10.1038/s44319-026-00765-w (PMC13260840; doi:10.1038/s44319-026-00765-w)
Supplement: Supplementary file 6 — Source data Fig. 5 [file 44319_2026_765_MOESM6_ESM.zip › EMBOR-2025-61918V1-T_SourceDataFile_Figure 5/5F/EMBOR-2025-61918V1-T_SourceDataFile_Figure 5F.xlsx]

## Sheet: Sheet1
CONTROLS	PEOPLE WITH OBESITY
0.6865	1.5706
1.1061	1.2154
1.2683	1.4377
0.9439	0.9815
1.1735	1.2342
0.7134	1.4787
