# Supplementary material for: DNA methylation-mediated memory of obesity in CD4 T lymphocytes perpetuates immune dysregulation
Source: EMBO Rep. 2026 Apr 27;27(11):3120–52. doi: 10.1038/s44319-026-00765-w (PMC13260840; doi:10.1038/s44319-026-00765-w)
Supplement: Supplementary file 6 — Source data Fig. 5 [file 44319_2026_765_MOESM6_ESM.zip › EMBOR-2025-61918V1-T_SourceDataFile_Figure 5/5H/EMBOR-2025-61918V1-T_SourceDataFile_Figure 5HRIGHT IL4.xlsx]

## Sheet: Sheet1
Untreated	Oleic acid	Palmitate	Stearic acid
1.82	2.89	4.47	8.99
2.07	3.41	4.49	8.92
4.8	3.43	4.3	8.82
3.06	2.96	4.48	9.33
2.93	2.78	4.85	5.92
1.34	3.32	4.78	5.93
5.99	2.2	4.43	4.88
3.44	2.73	4.09	4.42
