# Supplementary material for: DNA methylation-mediated memory of obesity in CD4 T lymphocytes perpetuates immune dysregulation
Source: EMBO Rep. 2026 Apr 27;27(11):3120–52. doi: 10.1038/s44319-026-00765-w (PMC13260840; doi:10.1038/s44319-026-00765-w)
Supplement: Supplementary file 7 — Source data Fig. 6 [file 44319_2026_765_MOESM7_ESM.zip]

Archive with 20 entries (14 files):
- EMBOR-2025-61918V1-T_SourceDataFile_Figure 6/
- EMBOR-2025-61918V1-T_SourceDataFile_Figure 6/6A/
- EMBOR-2025-61918V1-T_SourceDataFile_Figure 6/6A/Figure 6A western blots LC3II vinculin.pptx
- EMBOR-2025-61918V1-T_SourceDataFile_Figure 6/6A/Thumbs.db
- EMBOR-2025-61918V1-T_SourceDataFile_Figure 6/6B/
- EMBOR-2025-61918V1-T_SourceDataFile_Figure 6/6B/EMBOR-2025-61918V1-T_SourceDataFile_Figure6BCD4CD44.xlsx
- EMBOR-2025-61918V1-T_SourceDataFile_Figure 6/6B/EMBOR-2025-61918V1-T_SourceDataFile_Figure6BCDCD44CXCR3.xlsx
- EMBOR-2025-61918V1-T_SourceDataFile_Figure 6/6B/EMBOR-2025-61918V1-T_SourceDataFile_Figure6BCDCD44LFA.xlsx
- EMBOR-2025-61918V1-T_SourceDataFile_Figure 6/6B/EMBOR-2025-61918V1-T_SourceDataFile_Figure6BCDEM.xlsx
- EMBOR-2025-61918V1-T_SourceDataFile_Figure 6/6C/
- EMBOR-2025-61918V1-T_SourceDataFile_Figure 6/6C/EMBOR-2025-61918V1-T_SourceDataFile_Figure6CHFDCD44CXCR3.xlsx
- EMBOR-2025-61918V1-T_SourceDataFile_Figure 6/6C/EMBOR-2025-61918V1-T_SourceDataFile_Figure6CHFDCD44LFA.xlsx
- EMBOR-2025-61918V1-T_SourceDataFile_Figure 6/6C/EMBOR-2025-61918V1-T_SourceDataFile_Figure6CHFDCD4CD44.xlsx
- EMBOR-2025-61918V1-T_SourceDataFile_Figure 6/6C/EMBOR-2025-61918V1-T_SourceDataFile_Figure6CHFDCD4EM.xlsx
- EMBOR-2025-61918V1-T_SourceDataFile_Figure 6/6D/
- EMBOR-2025-61918V1-T_SourceDataFile_Figure 6/6D/EMBOR-2025-61918V1-T_SourceDataFile_Figure6DLEFT_KLRG1EM.xlsx
- EMBOR-2025-61918V1-T_SourceDataFile_Figure 6/6D/EMBOR-2025-61918V1-T_SourceDataFile_Figure6D_RIGHT_CD4CD44KLRG1.xlsx
- EMBOR-2025-61918V1-T_SourceDataFile_Figure 6/6E/
- EMBOR-2025-61918V1-T_SourceDataFile_Figure 6/6E/EMBOR-2025-61918V1-T_SourceDataFile_Figure6ELEFTCD4EM.xlsx
- EMBOR-2025-61918V1-T_SourceDataFile_Figure 6/6E/EMBOR-2025-61918V1-T_SourceDataFile_Figure6ERIGHTCD44KLRG1.xlsx
