# Supplementary material for: DNA methylation-mediated memory of obesity in CD4 T lymphocytes perpetuates immune dysregulation
Source: EMBO Rep. 2026 Apr 27;27(11):3120–52. doi: 10.1038/s44319-026-00765-w (PMC13260840; doi:10.1038/s44319-026-00765-w)
Supplement: Supplementary file 7 — Source data Fig. 6 [file 44319_2026_765_MOESM7_ESM.zip › EMBOR-2025-61918V1-T_SourceDataFile_Figure 6/6B/EMBOR-2025-61918V1-T_SourceDataFile_Figure6BCD4CD44.xlsx]

## Sheet: FIGURE6B CD4CD44
WT	STK26 KO
688560	646267
602027	254613
1123200	533547
1001880	834787
763500	518007
902880	575680
672840	499200
