# Supplementary material for: DNA methylation-mediated memory of obesity in CD4 T lymphocytes perpetuates immune dysregulation
Source: EMBO Rep. 2026 Apr 27;27(11):3120–52. doi: 10.1038/s44319-026-00765-w (PMC13260840; doi:10.1038/s44319-026-00765-w)
Supplement: Supplementary file 7 — Source data Fig. 6 [file 44319_2026_765_MOESM7_ESM.zip › EMBOR-2025-61918V1-T_SourceDataFile_Figure 6/6C/EMBOR-2025-61918V1-T_SourceDataFile_Figure6CHFDCD44CXCR3.xlsx]

## Sheet: Figure 6CHFD CD44CXCR3
WT	STK26 KO
1447040	416607
1687520	749413
689520	285520
512080	215180
208800	230213
152880	269493
491507	174400
541260
