# Supplementary material for: DNA methylation-mediated memory of obesity in CD4 T lymphocytes perpetuates immune dysregulation
Source: EMBO Rep. 2026 Apr 27;27(11):3120–52. doi: 10.1038/s44319-026-00765-w (PMC13260840; doi:10.1038/s44319-026-00765-w)
Supplement: Supplementary file 7 — Source data Fig. 6 [file 44319_2026_765_MOESM7_ESM.zip › EMBOR-2025-61918V1-T_SourceDataFile_Figure 6/6C/EMBOR-2025-61918V1-T_SourceDataFile_Figure6CHFDCD44LFA.xlsx]

## Sheet: Figure6C HFD CD44 LFA
WT	STK26 KO
2795027	887033
3290133	1315053
1268627	501320
1127960	466400
486040	534147
581187	518340
921253	312467
1195980
