# Supplementary material for: DNA methylation-mediated memory of obesity in CD4 T lymphocytes perpetuates immune dysregulation
Source: EMBO Rep. 2026 Apr 27;27(11):3120–52. doi: 10.1038/s44319-026-00765-w (PMC13260840; doi:10.1038/s44319-026-00765-w)
Supplement: Supplementary file 7 — Source data Fig. 6 [file 44319_2026_765_MOESM7_ESM.zip › EMBOR-2025-61918V1-T_SourceDataFile_Figure 6/6C/EMBOR-2025-61918V1-T_SourceDataFile_Figure6CHFDCD4CD44.xlsx]

## Sheet: FIGURE 6C CD4 CD44 HFD
WT	STK26 KO
2855320	958793
3401573	1403360
1315947	540053
1227147	495020
562600	589760
647920	573760
1277820	337900
990733
