# Supplementary material for: DNA methylation-mediated memory of obesity in CD4 T lymphocytes perpetuates immune dysregulation
Source: EMBO Rep. 2026 Apr 27;27(11):3120–52. doi: 10.1038/s44319-026-00765-w (PMC13260840; doi:10.1038/s44319-026-00765-w)
Supplement: Supplementary file 7 — Source data Fig. 6 [file 44319_2026_765_MOESM7_ESM.zip › EMBOR-2025-61918V1-T_SourceDataFile_Figure 6/6D/EMBOR-2025-61918V1-T_SourceDataFile_Figure6DLEFT_KLRG1EM.xlsx]

## Sheet: Figure 6D LEFT CD4KLRG1 IN EM
WT	STK26 KO
4.24	5.24
3.5	5.48
2.78	5.46
2.35	6.47
4.05	3.73
3.14	4.5
2.5	4.11
