# Supplementary material for: DNA methylation-mediated memory of obesity in CD4 T lymphocytes perpetuates immune dysregulation
Source: EMBO Rep. 2026 Apr 27;27(11):3120–52. doi: 10.1038/s44319-026-00765-w (PMC13260840; doi:10.1038/s44319-026-00765-w)
Supplement: Supplementary file 7 — Source data Fig. 6 [file 44319_2026_765_MOESM7_ESM.zip › EMBOR-2025-61918V1-T_SourceDataFile_Figure 6/6D/EMBOR-2025-61918V1-T_SourceDataFile_Figure6D_RIGHT_CD4CD44KLRG1.xlsx]

## Sheet: Figure 4D CD4CD44KLRG1
WT	STK26 KO
3.6	4.2
3.07	3.95
2.53	4.14
2.19	5.32
3.44	3.09
2.66	3.51
2.27	3.07
