# Supplementary material for: DNA methylation-mediated memory of obesity in CD4 T lymphocytes perpetuates immune dysregulation
Source: EMBO Rep. 2026 Apr 27;27(11):3120–52. doi: 10.1038/s44319-026-00765-w (PMC13260840; doi:10.1038/s44319-026-00765-w)
Supplement: Supplementary file 7 — Source data Fig. 6 [file 44319_2026_765_MOESM7_ESM.zip › EMBOR-2025-61918V1-T_SourceDataFile_Figure 6/6E/EMBOR-2025-61918V1-T_SourceDataFile_Figure6ELEFTCD4EM.xlsx]

## Sheet: Figure 6ELEFT EM KLRG1
WT	STK26 KO
3.12	8.28
3.09	6.86
2.92	5.22
5.37	4.69
4.44	6.05
6.04	3.62
3.08	3.21
4.66
