# Supplementary material for: DNA methylation-mediated memory of obesity in CD4 T lymphocytes perpetuates immune dysregulation
Source: EMBO Rep. 2026 Apr 27;27(11):3120–52. doi: 10.1038/s44319-026-00765-w (PMC13260840; doi:10.1038/s44319-026-00765-w)
Supplement: Supplementary file 7 — Source data Fig. 6 [file 44319_2026_765_MOESM7_ESM.zip › EMBOR-2025-61918V1-T_SourceDataFile_Figure 6/6E/EMBOR-2025-61918V1-T_SourceDataFile_Figure6ERIGHTCD44KLRG1.xlsx]

## Sheet: Figure6E_rightCD44KLRG1
WT	STK26 KO
3.02	6.95
2.72	6.29
2.76	4.38
3.99	3.43
3.67	4.51
5.62	2.77
2.34	2.55
4.76
