# Supplementary material for: DNA methylation-mediated memory of obesity in CD4 T lymphocytes perpetuates immune dysregulation
Source: EMBO Rep. 2026 Apr 27;27(11):3120–52. doi: 10.1038/s44319-026-00765-w (PMC13260840; doi:10.1038/s44319-026-00765-w)
Supplement: Supplementary file 8 — Source data Fig. 7 [file 44319_2026_765_MOESM8_ESM.zip]

Archive with 22 entries (16 files):
- EMBOR-2025-61918V1-T_SourceDataFile_Figure 7/
- EMBOR-2025-61918V1-T_SourceDataFile_Figure 7/7A/
- EMBOR-2025-61918V1-T_SourceDataFile_Figure 7/7A/EMBOR-2025-61918V1-T_SourceDataFiles_Figure7A_Donor1.csv
- EMBOR-2025-61918V1-T_SourceDataFile_Figure 7/7A/EMBOR-2025-61918V1-T_SourceDataFiles_Figure7A_Donor2.csv
- EMBOR-2025-61918V1-T_SourceDataFile_Figure 7/7B/
- EMBOR-2025-61918V1-T_SourceDataFile_Figure 7/7B/EMBOR-2025-61918V1-T_SourceDataFile_Figure7B.xlsx
- EMBOR-2025-61918V1-T_SourceDataFile_Figure 7/7C/
- EMBOR-2025-61918V1-T_SourceDataFile_Figure 7/7C/EMBOR-2025-61918V1-T_SourceDataFiles_Figure7C_cdkn1c.xlsx
- EMBOR-2025-61918V1-T_SourceDataFile_Figure 7/7C/EMBOR-2025-61918V1-T_SourceDataFiles_Figure7C_stk26.xlsx
- EMBOR-2025-61918V1-T_SourceDataFile_Figure 7/7D/
- EMBOR-2025-61918V1-T_SourceDataFile_Figure 7/7D/EMBOR-2025-61918V1-T_SourceDataFile_Figure7D_CEBPa.xlsx
- EMBOR-2025-61918V1-T_SourceDataFile_Figure 7/7D/EMBOR-2025-61918V1-T_SourceDataFile_Figure7D_CEBPd.xlsx
- EMBOR-2025-61918V1-T_SourceDataFile_Figure 7/7D/EMBOR-2025-61918V1-T_SourceDataFile_Figure7D_FABP4.xlsx
- EMBOR-2025-61918V1-T_SourceDataFile_Figure 7/7D/EMBOR-2025-61918V1-T_SourceDataFile_Figure7D_Glut4.xlsx
- EMBOR-2025-61918V1-T_SourceDataFile_Figure 7/7D/EMBOR-2025-61918V1-T_SourceDataFile_Figure7D_Leptin.xlsx
- EMBOR-2025-61918V1-T_SourceDataFile_Figure 7/7D/EMBOR-2025-61918V1-T_SourceDataFile_Figure7D_LPL.xlsx
- EMBOR-2025-61918V1-T_SourceDataFile_Figure 7/7D/EMBOR-2025-61918V1-T_SourceDataFile_Figure7D_PPARd.xlsx
- EMBOR-2025-61918V1-T_SourceDataFile_Figure 7/7D/EMBOR-2025-61918V1-T_SourceDataFile_Figure7D_PPARy.xlsx
- EMBOR-2025-61918V1-T_SourceDataFile_Figure 7/7E/
- EMBOR-2025-61918V1-T_SourceDataFile_Figure 7/7E/EMBOR-2025-61918V1-T_SourceDataFile_Figure7EleftpAKT.xlsx
- EMBOR-2025-61918V1-T_SourceDataFile_Figure 7/7E/EMBOR-2025-61918V1-T_SourceDataFile_Figure7ERightERK.xlsx
- EMBOR-2025-61918V1-T_SourceDataFile_Figure 7/7E/Source Data File Figure 7 E Western blot.pptx
