# Supplementary material for: DNA methylation-mediated memory of obesity in CD4 T lymphocytes perpetuates immune dysregulation
Source: EMBO Rep. 2026 Apr 27;27(11):3120–52. doi: 10.1038/s44319-026-00765-w (PMC13260840; doi:10.1038/s44319-026-00765-w)
Supplement: Supplementary file 8 — Source data Fig. 7 [file 44319_2026_765_MOESM8_ESM.zip › EMBOR-2025-61918V1-T_SourceDataFile_Figure 7/7A/EMBOR-2025-61918V1-T_SourceDataFiles_Figure7A_Donor1.csv]

UT	Oleic acid	Palmitate	Stearic acid
-0.0077	-0.378	0.02	0.0142
-0.113	-0.372	0.03	0.0337
0.0143	-0.433	0.045	0.022
-0.05	-0.199	0.037	0.008
-0.12	-0.436	0.067	0.0014
-0.033	-0.394	0.058	0.0024
-0.12	-0.391	0.1	0.058
-0.013	-0.345	0.056	0.0012
-0.021	-0.412	0.098	0.009
0.014	-0.467	0.068	0.0087
0.09	-0.376	0.083	0.0097
-0.12	-0.387	0.056	0.004
-0.002	-0.301	0.075	0.0067
0.003	-0.298	0.12	0.0023
0.006	-0.308	0.09	0.0046
-0.003	-0.397	0.056	0.0034
-0.006	-0.323	0.087	0.0078
0.01	-0.341	0.085	0.0098
0.006	-0.321	0.053	0.00492
0.045	-0.278	0.047	0.00765
