# Supplementary material for: DNA methylation-mediated memory of obesity in CD4 T lymphocytes perpetuates immune dysregulation
Source: EMBO Rep. 2026 Apr 27;27(11):3120–52. doi: 10.1038/s44319-026-00765-w (PMC13260840; doi:10.1038/s44319-026-00765-w)
Supplement: Supplementary file 8 — Source data Fig. 7 [file 44319_2026_765_MOESM8_ESM.zip › EMBOR-2025-61918V1-T_SourceDataFile_Figure 7/7A/EMBOR-2025-61918V1-T_SourceDataFiles_Figure7A_Donor2.csv]

control	Oleic	palitate	stearic
-0.187572944	-0.659475099	-0.23443167	-0.064717762
-0.213470031	-0.378026501	-0.212696172	-0.025455481
-0.151516224	-0.742940394	-0.192951046	-0.0577241
-0.176580789	-0.546134181	-0.204102614	-0.024710251
-0.196081837	-0.32545035	-0.168520105	-0.028735615
-0.227483768	-0.479931324	-0.199847573	-0.028269809
-0.220232598	-0.440732828	-0.189359434	-0.054910202
-0.180076892	-0.53504003	-0.198818257	-0.024526943
-0.176088085	-0.605435992	-0.168261531	-0.025823713
-0.217027165	-0.635194052	-0.209178058	-0.069767418
-0.164773683	-0.432951715	-0.207955058	-0.344262004
-0.159311102	-0.361017036	-0.168305038	-0.038392601
-0.222369494	-0.387827994	-0.165063289	-0.034448175
-0.21756946	-0.711941641	-0.173076128	-0.048325004
-0.19794932	-0.372940886	-0.176371547	-0.041580937
-0.17351943	-0.719169305	-0.168244721	-0.024718555
-0.206232333	-0.443315751	-0.144958814	-0.058432136
-0.18263807	-0.470605687	-0.202209107	-0.060072432
-0.199314404	-0.578472267	-0.24260539	-0.045665159
-0.184737975	-0.766471045	-0.195783402	-0.040184042
-0.17536084	-0.45587802	-0.172622877	-0.037107219
-0.191974782	-0.254368714	-0.192530966	-0.062989411
-0.196526467	-0.391719493	-0.204902303	-0.052704442
-0.188624667	-0.493969464	-0.230151638	-0.029622566
-0.167331606	-0.336481865	-0.192170109	-0.042428931
-0.173227546	-0.553966236	-0.194151064	-0.035668626
-0.214897446	-0.725714911	-0.17389964	-0.065982106
-0.16319582	-0.760177552	-0.163898397	-0.020835682
-0.187056811	-0.401228412	-0.170036872	-0.037489682
-0.16862914	-0.469023617	-0.181819663	-0.060571007
-0.213833908	-0.34094742	-0.183641426	-0.077938673
-0.172761069	-0.493931739	-0.203506359	-0.026369379
-0.179161237	-0.391146738	-0.189839782	-0.103890417
-0.19369139	-0.579856369	-0.047930615	-0.038001968
-0.209034071	-0.505074935	-0.013971381	-0.061550896
-0.224704173	-0.354999959	-0.047102623	-0.042755747
-0.201704707	-0.658410167	-0.061339062	-0.034751054
-0.193710439	-0.34698257	-0.029405998	-0.050210881
-0.181411501	-0.394420424	-0.043831307	-0.038382346
	-0.561709509	-0.016148693	-0.030909275
	-0.680141803	-0.018147667	-0.065905214
	-0.384210733	-0.0193705	-0.045725371
	-0.337925924	-0.024865634	-0.045197802
	-0.407918542	-0.082043724	-0.028549988
	-0.339010055	-0.032834149	-0.10384357
	-0.387336328	-0.038549791	-0.05205204
	-0.472527757	-0.046940075	-0.040102613
	-0.697178697	-0.067442173	-0.054731131
	-0.351255808	-0.044940236	-0.032070861
	-0.545007931	-0.049923525	-0.05301122
	-0.740070653	-0.00470852	-0.023778206
	-0.724724164	-0.048483498	-0.05331618
	-0.458896912	-0.070792656	-0.057275056
	-0.473418974	-0.031278157	-0.070631863
	-0.395317564	-0.010326893	-0.056222049
	-0.379944669	-0.015369748	-0.056703446
	-0.28584421	-0.01608245	-0.030005602
	-0.359425761	-0.022383824	-0.062315215
	-0.505436785	-0.027305016	-0.073043168
	-0.485049409	-0.017271518
	-0.733428704	-0.025055601
	-0.415305433	-0.039213889
	-0.305995999	-0.068090023
	-0.522484099	-0.067002564
	-0.646667966	-0.119671747
	-0.528913061	-0.035357293
	-0.546737777	-0.030660793
	-0.390230351	-0.067830408
	-0.456322586	-0.293870018
	-0.201275573	-0.029954713
	-0.568427758	-0.047985921
	-0.432673648	-0.028682064
	-0.530908827	-0.041921194
	-0.303384093	-0.015322115
	-0.497345181
	-0.397675496
	-0.423942107
	-0.717084122
	-0.49837192
	-0.48668593
	-0.292511472
	-0.553300484
	-0.637567619
	-0.670799145
	-0.436082594
	-0.640163161
	-0.41004022
	-0.583489505
	-0.383749996
	-0.532577448
	-0.264859514
	-0.483972759
	-0.566599183
	-0.470587801
	-0.440988262
	-0.542934012
	-0.623962954
	-0.355291968
	-0.619884392
	-0.591143235
	-0.73201009
	-0.564902923
	-0.490910105
	-0.560670431
	-0.714009109
	-0.442006152
	-0.559722901
	-0.607366473
	-0.339499913
	-0.570758628
	-0.440298359
	-0.295928652
	-0.554143932
	-0.471841518
	-0.509216885
	-0.669865936
	-0.436738548
	-0.371083335
	-0.62333388
	-0.480548805
	-0.467609832
	-0.580842837
	-0.346493209
	-0.447381376
	-0.404464483
	-0.317619201
	-0.684081434
	-0.340191723
	-0.582437732
	-0.545645376
	-0.457154012
	-0.486944943
	-0.474680173
	-0.491114303
	-0.383880312
	-0.762124733
	-0.653284925
	-0.597206527
	-0.536331493
	-0.468258892
	-0.53103003
	-0.394122765
	-0.417421124
	-0.479711001
	-0.394506813
	-0.333826213
	-0.347731452
	-0.42922875
	-0.530837478
	-0.64404773
	-0.415700478
	-0.33153501
	-0.459095951
	-0.316615109
	-0.41438766
	-0.675413439
	-0.629028563
	-0.500296513
	-0.612590713
	-0.358277238
	-0.445199769
	-0.677583427
	-0.355915223
	-0.522347934
	-0.250480602
	-0.416177337
	-0.246178382
	-0.711263593
	-0.39450311
	-0.221724628
	-0.37106759
	-0.442290989
	-0.401844745
	-0.487582515
	-0.440483718
	-0.353372919
	-0.412747994
	-0.440775297
	-0.324582193
	-0.560252396
	-0.612829352
	-0.508055999
	-0.414056771
	-0.750570633
	-0.327371507
	-0.69801268
	-0.356622142
	-0.345069246
	-0.43398841
	-0.354645746
	-0.452647425
	-0.550889384
	-0.48979972
	-0.220814576
	-0.376551015
	-0.431341547
	-0.412954491
	-0.532219454
	-0.352749527
	-0.381626133
	-0.437570469
	-0.445419557
	-0.366018976
	-0.352438665
	-0.222694572
	-0.476338666
	-0.56634427
	-0.397307058
	-0.467431804
	-0.307838359
	-0.290401839
	-0.41164324
	-0.403640911
	-0.393364399
	-0.542640064
	-0.379455388
	-0.456539709
	-0.357529291
	-0.355043228
	-0.495212466
	-0.434470054
	-0.200730023
	-0.35008197
	-0.365731778
	-0.250535923
	-0.597143258
	-0.694399155
	-0.491674458
	-0.402850261
	-0.510733635
	-0.385928056
	-0.575524125
	-0.355161742
	-0.39726571
	-0.429031981
	-0.454836333
	-0.25254057
	-0.579458056
	-0.445572632
	-0.471086929
	-0.491891287
	-0.477247193
	-0.440351435
	-0.426195873
	-0.380271139
	-0.264416485
	-0.431858906
	-0.58768811
	-0.399373854
	-0.443952047
	-0.535149884
	-0.683388166
	-0.325302246
	-0.559677716
	-0.423288801
	-0.331651658
	-0.398641237
	-0.470676944
	-0.609067914
	-0.429429028
	-0.389927562
	-0.384018692
	-0.454629209
	-0.439645693
	-0.358231129
	-0.383110052
	-0.631412515
	-0.36778449
	-0.467697299
	-0.347562038
	-0.405706607
	-0.36900374
	-0.428638065
	-0.410160141
	-0.433519617
	-0.349934948
	-0.592979121
	-0.487486766
	-0.473233911
	-0.434577135
	-0.377248069
	-0.22264637
	-0.41521551
	-0.720175708
	-0.568049119
	-0.366848676
	-0.34528115
	-0.451551945
	-0.445519913
	-0.648203504
	-0.632276916
	-0.517657532
	-0.629022541
	-0.667244427
	-0.537360641
	-0.585524929
	-0.541777119
	-0.600774436
	-0.348768891
	-0.490203522
	-0.256982237
	-0.487512794
	-0.726538648
	-0.611197309
	-0.643372986
	-0.660813337
	-0.378281952
	-0.709040744
	-0.695762472
	-0.726102375
	-0.503411385
	-0.72015508
	-0.710656312
	-0.493286982
	-0.383519913
	-0.505083126
	-0.730271313
	-0.342642422
	-0.4509651
	-0.631230597
	-0.452640398
	-0.52445518
	-0.591882833
	-0.73480755
	-0.419124106
	-0.417802216
	-0.517211556
	-0.477255248
	-0.474859255
	-0.783908253
	-0.466813027
	-0.654326337
	-0.441600799
	-0.385498804
	-0.44337109
	-0.63800052
	-0.571807824
	-0.475531571
	-0.70351032
	-0.516014261
	-0.660768259
	-0.597386732
	-0.719099969
	-0.504379124
	-0.609992391
	-0.386073676
	-0.489678433
	-0.366740692
	-0.558773362
	-0.746490627
	-0.610985539
	-0.731385188
	-0.475068717
	-0.355092022
	-0.444538444
	-0.547822121
	-0.723669884
	-0.386988247
	-0.473117361
	-0.424902598
	-0.282028881
	-0.527997397
	-0.532482819
	-0.52686953
	-0.701641247
	-0.483164941
	-0.594266079
	-0.377816985
	-0.369740833
	-0.615966118
	-0.32940644
	-0.371838722
	-0.404620991
	-0.429304949
	-0.757001515
	-0.426591693
	-0.406227316
	-0.445253953
	-0.659007199
	-0.40838875
	-0.558326516
	-0.475043571
	-0.483338515
	-0.632128009
	-0.754837435
	-0.618906798
	-0.668335476
	-0.663939064
	-0.558403234
	-0.413040143
	-0.45242798
	-0.383237192
	-0.424371269
	-0.338238047
	-0.435818074
	-0.490136013
	-0.453720683
	-0.190733137
	-0.455669781
	-0.394424941
	-0.343420092
	-0.49759095
	-0.331525688
	-0.493259436
	-0.573303143
	-0.54591294
	-0.727468046
	-0.602839801
	-0.59347078
	-0.440884638
	-0.426813952
	-0.17502468
	-0.513011358
	-0.466192699
	-0.582674865
	-0.56151492
	-0.40901196
	-0.625303357
	-0.735153817
	-0.486649825
	-0.382630839
	-0.554883469
	-0.73677406
	-0.531369451
	-0.724590164
	-0.545552968
	-0.449529439
	-0.542538652
	-0.585095899
	-0.396854602
	-0.498098129
	-0.539025135
	-0.714997375
	-0.522316057
	-0.688395677
	-0.498679293
	-0.374358173
	-0.677987528
	-0.638832561
	-0.381132514
	-0.506015098
	-0.517634839
	-0.757121342
	-0.471900221
	-0.539355612
	-0.573145389
	-0.68429445
	-0.506209337
	-0.519794546
	-0.505350045
	-0.590794681
	-0.503113583
	-0.470847484
	-0.281945821
	-0.616022
	-0.511163539
	-0.720978207
	-0.592532574
	-0.481988242
	-0.500900527
	-0.56823692
	-0.589658919
	-0.747150851
	-0.516920617
	-0.419171111
	-0.543975862
	-0.580105576
	-0.724804625
	-0.544202584
	-0.52152604
	-0.73799828
	-0.623730966
	-0.586432004
	-0.552186822
	-0.484904161
	-0.559542659
	-0.668494932
	-0.457825371
	-0.390441891
	-0.448699205
	-0.492148374
	-0.388496687
	-0.679398766
	-0.626604214
	-0.388219163
	-0.373060416
	-0.5511597
	-0.521133612
	-0.459792069
	-0.490132706
	-0.358121339
	-0.482212738
	-0.465831693
	-0.46005766
	-0.560018759
	-0.687964339
	-0.40501118
	-0.393338248
	-0.617632498
	-0.469838512
	-0.556194636
	-0.589939013
	-0.47880493
	-0.746571582
	-0.36190061
	-0.452665045
	-0.482363779
	-0.447741324
	-0.163091988
	-0.219995404
	-0.183398428
	-0.153846339
	-0.190820468
	-0.186787356
	-0.185755361
	-0.201701865
	-0.206347169
