# Supplementary material for: DNA methylation-mediated memory of obesity in CD4 T lymphocytes perpetuates immune dysregulation
Source: EMBO Rep. 2026 Apr 27;27(11):3120–52. doi: 10.1038/s44319-026-00765-w (PMC13260840; doi:10.1038/s44319-026-00765-w)
Supplement: Supplementary file 8 — Source data Fig. 7 [file 44319_2026_765_MOESM8_ESM.zip › EMBOR-2025-61918V1-T_SourceDataFile_Figure 7/7B/EMBOR-2025-61918V1-T_SourceDataFile_Figure7B.xlsx]

## Sheet: Figure 7B
UNTREATED	PALMITATE	PALMITATE +0.3 mBCDEXTRINE	PALMITATE +1 mBCDEXTRINE
-0.01	0.1	-0.12	-0.154
0.02	0.12	-0.05	-0.189
0.015	0.14	-0.04	-0.2
-0.012	0.134	-0.01	-0.11
-0.02	0.01	-0.05	-0.14
0.012	0.17	-0.14	-0.16
0.009	0.1	-0.01	-0.18
-0.013	0.13	0.01	-0.16
-0.08	0.123	-0.12	-0.17
-0.09	0.167	0.013	-0.124
-0.06	0.145	-0.12	-0.168
0.003	0.013	-0.003	-0.19
0.004	0.2	-0.15	-0.178
