# Supplementary material for: DNA methylation-mediated memory of obesity in CD4 T lymphocytes perpetuates immune dysregulation
Source: EMBO Rep. 2026 Apr 27;27(11):3120–52. doi: 10.1038/s44319-026-00765-w (PMC13260840; doi:10.1038/s44319-026-00765-w)
Supplement: Supplementary file 8 — Source data Fig. 7 [file 44319_2026_765_MOESM8_ESM.zip › EMBOR-2025-61918V1-T_SourceDataFile_Figure 7/7C/EMBOR-2025-61918V1-T_SourceDataFiles_Figure7C_stk26.xlsx]

## Sheet: Figure 7D STK26
SampleID	Pos1	Pos2	Pos3	Pos4	Pos5	Pos6	Pos7
PAL	1.41	3.6	2.64	5.29	9.37	6.44	2.81
PAL	1.91	4.27	2.69	6.31	9.39	5.95	2.52
PAL	1.54	3.32	1.87	4.08	6.96	5.35	2.57
PAL	1.61	2.85	1.95	4.07	6.23	5.2	2.52
UT	1.71	5.03	2.9	7.13	9.51	5.47	3.17
UT	2.03	4.17	2.33	6.75	8.79	5.61	3.8
UT	2.16	3.52	2.2	5.36	6.9	4.65	3.01
UT	2.14	3.42	2.07	4.81	6.2	4.27	2.89
PAL+MCBD	2.6	5.68	3.92	8.48	9.22	5.8	4.18
PAL+MCBD	2.33	5.11	3.02	7.83	9.08	5.08	5.02
PAL+MCBD	1.92	3.11	1.96	5.46	6.91	5.51	3.08
PAL+MCBD	2.37	3.83	1.83	4.58	8.05	6.35	3.05
