# Supplementary material for: DNA methylation-mediated memory of obesity in CD4 T lymphocytes perpetuates immune dysregulation
Source: EMBO Rep. 2026 Apr 27;27(11):3120–52. doi: 10.1038/s44319-026-00765-w (PMC13260840; doi:10.1038/s44319-026-00765-w)
Supplement: Supplementary file 8 — Source data Fig. 7 [file 44319_2026_765_MOESM8_ESM.zip › EMBOR-2025-61918V1-T_SourceDataFile_Figure 7/7D/EMBOR-2025-61918V1-T_SourceDataFile_Figure7D_LPL.xlsx]

## Sheet: Figure 7D LPL
UT	Palmitate
0.95	1.1
1.05	1.57
0.97	1.53
1.04	1.96
0.93	1.34
1.08	1.51
