# Supplementary material for: DNA methylation-mediated memory of obesity in CD4 T lymphocytes perpetuates immune dysregulation
Source: EMBO Rep. 2026 Apr 27;27(11):3120–52. doi: 10.1038/s44319-026-00765-w (PMC13260840; doi:10.1038/s44319-026-00765-w)
Supplement: Supplementary file 8 — Source data Fig. 7 [file 44319_2026_765_MOESM8_ESM.zip › EMBOR-2025-61918V1-T_SourceDataFile_Figure 7/7E/EMBOR-2025-61918V1-T_SourceDataFile_Figure7EleftpAKT.xlsx]

## Sheet: Figure 7E left
Untreated	palmitate	Untreated	palmitate
0.950782	0.581163	1	0.923332
0.605042	0.559898	1	0.791986
		0.965169	0.862654
		0.940052	0.815708
