# Supplementary material for: DNA methylation-mediated memory of obesity in CD4 T lymphocytes perpetuates immune dysregulation
Source: EMBO Rep. 2026 Apr 27;27(11):3120–52. doi: 10.1038/s44319-026-00765-w (PMC13260840; doi:10.1038/s44319-026-00765-w)
Supplement: Supplementary file 8 — Source data Fig. 7 [file 44319_2026_765_MOESM8_ESM.zip › EMBOR-2025-61918V1-T_SourceDataFile_Figure 7/7E/EMBOR-2025-61918V1-T_SourceDataFile_Figure7ERightERK.xlsx]

## Sheet: Sheet1
Untreated	palmitate	Untreated	palmitate
1.89683	1.50043	1.456	0.975253
1.15342	1.20885	1.06374	1.1795
